# Supplementary material for: New Water-Soluble (Iminomethyl)benzenesulfonates Derived from Biogenic Amines for Potential Biological Applications
Source: Materials (Basel). 2024 Jan 22;17(2):520. doi: 10.3390/ma17020520 (PMC10817586; doi:10.3390/ma17020520)
Supplement: Supplementary file 1 [file materials-17-00520-s001.zip]

Archive with 1 entries (1 files):
- materials-2809743-supplementary.pdf
